# Supplementary material for: Microbial communities developing within bulk sediments under fish carcasses on a tidal flat
Source: PLoS One. 2021 Feb 25;16(2):e0247220. doi: 10.1371/journal.pone.0247220 (PMC7906311; doi:10.1371/journal.pone.0247220)
Supplement: S2 Table — The OTU ID with the phylogenetic classification by SILVAngs is shown. (XLSX) [file pone.0247220.s002.xlsx]

## Sheet: Bacteria
S2 Table. The top 10 numerically abundant OTUs of bacteria in each sample in terms of the DNA read numbers. The OTU ID with the phylogenetic classification by SILVAngs is shown.
Treatment / day	Order	OTU-ID; Phylogenetic classification
F-treatment / day		Sapmple #1	Sample #2	Sample #3
Day 2	1	M00415:42:000000000-AVWLG:1:2106:4914:12071; Bacteroidetes/Bacteroidia/Bacteroidales/Prolixibacteraceae/uncultured	M00415:42:000000000-AVWLG:1:1118:13681:17418; Proteobacteria/Gammaproteobacteria/Vibrionales/Vibrionaceae/Vibrio	M00415:42:000000000-AVWLG:1:1114:19199:14675; Proteobacteria/Deltaproteobacteria/MBNT15/___/___
	2	M00415:42:000000000-AVWLG:1:1118:13681:17418; Proteobacteria/Gammaproteobacteria/Vibrionales/Vibrionaceae/Vibrio	M00415:42:000000000-AVWLG:1:1117:8274:19611; Bacteroidetes/Bacteroidia/Chitinophagales/Saprospiraceae/Phaeodactylibacter	M00415:42:000000000-AVWLG:1:1117:9919:10369; Proteobacteria/Gammaproteobacteria/Betaproteobacteriales/Rhodocyclaceae/uncultured
	3	M00415:42:000000000-AVWLG:1:1117:8274:19611; Bacteroidetes/Bacteroidia/Chitinophagales/Saprospiraceae/Phaeodactylibacter	M00415:42:000000000-AVWLG:1:1117:7539:20747; Proteobacteria/Gammaproteobacteria/Oceanospirillales/Alcanivoracaceae/AlcanivoraX	M00415:42:000000000-AVWLG:1:1103:19161:14325; Proteobacteria/Gammaproteobacteria/Nitrosococcales/Nitrosococcaceae/Cm1-21
	4	M00415:42:000000000-AVWLG:1:2119:9571:16980; Proteobacteria/Deltaproteobacteria/Myxococcales/VHS-B3-70/___	M00415:42:000000000-AVWLG:1:2106:4914:12071; Bacteroidetes/Bacteroidia/Bacteroidales/Prolixibacteraceae/uncultured	M00415:42:000000000-AVWLG:1:2106:4914:12071; Bacteroidetes/Bacteroidia/Bacteroidales/Prolixibacteraceae/uncultured
	5	M00415:42:000000000-AVWLG:1:1118:16385:23950; Proteobacteria/Gammaproteobacteria/Gammaproteobacteria Incertae Sedis/Unknown Family/uncultured	M00415:42:000000000-AVWLG:1:1117:9557:12573; Chloroflexi/Anaerolineae/Caldilineales/Caldilineaceae/uncultured	M00415:42:000000000-AVWLG:1:1103:18403:2917; Bacteroidetes/Bacteroidia/Flavobacteriales/Flavobacteriaceae/Aquimarina
	6	M00415:42:000000000-AVWLG:1:1117:7539:20747; Proteobacteria/Gammaproteobacteria/Oceanospirillales/Alcanivoracaceae/AlcanivoraX	M00415:42:000000000-AVWLG:1:1119:10330:4831; Firmicutes/Clostridia/Clostridiales/Peptostreptococcaceae/Peptostreptococcus	M00415:42:000000000-AVWLG:1:1118:21303:9084; Bacteroidetes/Bacteroidia/Flavobacteriales/Flavobacteriaceae/Lutibacter
	7	M00415:42:000000000-AVWLG:1:1117:7676:20429; Bacteroidetes/Ignavibacteria/Ignavibacteriales/PHOS-HE36/___	M00415:42:000000000-AVWLG:1:1102:19862:20093; Epsilonbacteraeota/Campylobacteria/Campylobacterales/Arcobacteraceae/Arcobacter	M00415:42:000000000-AVWLG:1:1118:13681:17418; Proteobacteria/Gammaproteobacteria/Vibrionales/Vibrionaceae/Vibrio
	8	M00415:42:000000000-AVWLG:1:1114:20587:4648; Proteobacteria/Deltaproteobacteria/Desulfobacterales/Desulfobulbaceae/Desulfopila	M00415:42:000000000-AVWLG:1:1117:9919:10369; Proteobacteria/Gammaproteobacteria/Betaproteobacteriales/Rhodocyclaceae/uncultured	M00415:42:000000000-AVWLG:1:1118:13623:19739; Bacteroidetes/Ignavibacteria/Ignavibacteriales/Ignavibacteriaceae/Ignavibacterium
	9	M00415:42:000000000-AVWLG:1:1117:8279:20081; Proteobacteria/Deltaproteobacteria/Myxococcales/VHS-B3-70/___	M00415:42:000000000-AVWLG:1:1114:20587:4648; Proteobacteria/Deltaproteobacteria/Desulfobacterales/Desulfobulbaceae/Desulfopila	M00415:42:000000000-AVWLG:1:1117:8274:19611; Bacteroidetes/Bacteroidia/Chitinophagales/Saprospiraceae/Phaeodactylibacter
	10	M00415:42:000000000-AVWLG:1:1117:9557:12573; Chloroflexi/Anaerolineae/Caldilineales/Caldilineaceae/uncultured	M00415:42:000000000-AVWLG:1:1114:19199:14675; Proteobacteria/Deltaproteobacteria/MBNT15/___/___	M00415:42:000000000-AVWLG:1:1118:17517:20207; Proteobacteria/Gammaproteobacteria/Cellvibrionales/Halieaceae/Halioglobus
Day 9	1	M00415:42:000000000-AVWLG:1:2103:5557:11805; Proteobacteria/Deltaproteobacteria/Bdellovibrionales/Bdellovibrionaceae/OM27 clade	M00415:42:000000000-AVWLG:1:2105:8908:10926; Proteobacteria/Alphaproteobacteria/Rhodobacterales/Rhodobacteraceae/uncultured	M00415:42:000000000-AVWLG:1:2102:11768:8140; Planctomycetes/BD7-11/___/___/___
	2	M00415:42:000000000-AVWLG:1:1107:11244:8075; Proteobacteria/Deltaproteobacteria/Desulfobacterales/Desulfobacteraceae/uncultured	M00415:42:000000000-AVWLG:1:2105:21861:15481; Proteobacteria/Gammaproteobacteria/PLTA13/___/___	M00415:42:000000000-AVWLG:1:1119:17053:4938; Bacteroidetes/Bacteroidia/Bacteroidales/Marinilabiliaceae/uncultured
	3	M00415:42:000000000-AVWLG:1:2111:8111:10538; Proteobacteria/Deltaproteobacteria/Bdellovibrionales/Bacteriovoracaceae/Peredibacter	M00415:42:000000000-AVWLG:1:2102:11768:8140; Planctomycetes/BD7-11/___/___/___	M00415:42:000000000-AVWLG:1:1118:4717:8202; Bacteroidetes/Bacteroidia/Chitinophagales/Saprospiraceae/Portibacter
	4	M00415:42:000000000-AVWLG:1:1118:15129:10697; Proteobacteria/Deltaproteobacteria/Desulfarculales/Desulfarculaceae/Desulfatiglans	M00415:42:000000000-AVWLG:1:2117:10835:13662; Patescibacteria/Parcubacteria/GWA2-38-13b/___/___	M00415:42:000000000-AVWLG:1:2105:8908:10926; Proteobacteria/Alphaproteobacteria/Rhodobacterales/Rhodobacteraceae/uncultured
	5	M00415:42:000000000-AVWLG:1:1117:9557:12573; Chloroflexi/Anaerolineae/Caldilineales/Caldilineaceae/uncultured	M00415:42:000000000-AVWLG:1:1118:23296:17146; Proteobacteria/Deltaproteobacteria/Myxococcales/Polyangiaceae/Pajaroellobacter	M00415:42:000000000-AVWLG:1:1118:15129:10697; Proteobacteria/Deltaproteobacteria/Desulfarculales/Desulfarculaceae/Desulfatiglans
	6	M00415:42:000000000-AVWLG:1:2102:12187:15756; Proteobacteria/Deltaproteobacteria/Desulfuromonadales/Desulfuromonadaceae/Desulfuromonas	M00415:42:000000000-AVWLG:1:1117:6934:16214; Proteobacteria/Gammaproteobacteria/Betaproteobacteriales/Rhodocyclaceae/Uliginosibacterium	M00415:42:000000000-AVWLG:1:2117:10835:13662; Patescibacteria/Parcubacteria/GWA2-38-13b/___/___
	7	M00415:42:000000000-AVWLG:1:1117:7676:20429; Bacteroidetes/Ignavibacteria/Ignavibacteriales/PHOS-HE36/___	M00415:42:000000000-AVWLG:1:1118:4717:8202; Bacteroidetes/Bacteroidia/Chitinophagales/Saprospiraceae/Portibacter	M00415:42:000000000-AVWLG:1:1118:23296:17146; Proteobacteria/Deltaproteobacteria/Myxococcales/Polyangiaceae/Pajaroellobacter
	8	M00415:42:000000000-AVWLG:1:1118:16385:23950; Proteobacteria/Gammaproteobacteria/Gammaproteobacteria Incertae Sedis/Unknown Family/uncultured	M00415:42:000000000-AVWLG:1:1119:17053:4938; Bacteroidetes/Bacteroidia/Bacteroidales/Marinilabiliaceae/uncultured	M00415:42:000000000-AVWLG:1:1118:16385:23950; Proteobacteria/Gammaproteobacteria/Gammaproteobacteria Incertae Sedis/Unknown Family/uncultured
	9	M00415:42:000000000-AVWLG:1:1118:23296:17146; Proteobacteria/Deltaproteobacteria/Myxococcales/Polyangiaceae/Pajaroellobacter	M00415:42:000000000-AVWLG:1:1118:15129:10697; Proteobacteria/Deltaproteobacteria/Desulfarculales/Desulfarculaceae/Desulfatiglans	M00415:42:000000000-AVWLG:1:2106:18665:10289; Proteobacteria/Alphaproteobacteria/Sphingomonadales/Sphingomonadaceae/Novosphingobium
	10	M00415:42:000000000-AVWLG:1:1117:7381:2847; Proteobacteria/Deltaproteobacteria/Myxococcales/BIrii41/___	M00415:42:000000000-AVWLG:1:1107:11244:8075; Proteobacteria/Deltaproteobacteria/Desulfobacterales/Desulfobacteraceae/uncultured	M00415:42:000000000-AVWLG:1:1117:6934:16214; Proteobacteria/Gammaproteobacteria/Betaproteobacteriales/Rhodocyclaceae/Uliginosibacterium
Day 42	1	M00415:42:000000000-AVWLG:1:1118:4848:5132; Proteobacteria/Gammaproteobacteria/Steroidobacterales/Woeseiaceae/Woeseia	M00415:42:000000000-AVWLG:1:1119:16670:10446; Planctomycetes/OM190/___/___/___	M00415:42:000000000-AVWLG:1:2104:13662:11569; Proteobacteria/Gammaproteobacteria/Ectothiorhodospirales/Thioalkalispiraceae/Thioalkalispira
	2	M00415:42:000000000-AVWLG:1:1110:10291:3088; Proteobacteria/Gammaproteobacteria/Nitrosococcales/Nitrosococcaceae/3PJM14	M00415:42:000000000-AVWLG:1:1118:4848:5132; Proteobacteria/Gammaproteobacteria/Steroidobacterales/Woeseiaceae/Woeseia	M00415:42:000000000-AVWLG:1:1118:4848:5132; Proteobacteria/Gammaproteobacteria/Steroidobacterales/Woeseiaceae/Woeseia
	3	M00415:42:000000000-AVWLG:1:2103:21489:4941; Proteobacteria/Deltaproteobacteria/Desulfobacterales/Desulfobacteraceae/Desulfococcus	M00415:42:000000000-AVWLG:1:2102:15689:15113; Proteobacteria/Deltaproteobacteria/Desulfobacterales/Desulfobulbaceae/uncultured	M00415:42:000000000-AVWLG:1:1105:5893:3797; Proteobacteria/Deltaproteobacteria/Bradymonadales/___/___
	4	M00415:42:000000000-AVWLG:1:1105:5893:3797; Proteobacteria/Deltaproteobacteria/Bradymonadales/___/___	M00415:42:000000000-AVWLG:1:2103:21489:4941; Proteobacteria/Deltaproteobacteria/Desulfobacterales/Desulfobacteraceae/Desulfococcus	M00415:42:000000000-AVWLG:1:1110:10291:3088; Proteobacteria/Gammaproteobacteria/Nitrosococcales/Nitrosococcaceae/3PJM14
	5	M00415:42:000000000-AVWLG:1:2108:13249:14493; Proteobacteria/Deltaproteobacteria/Bdellovibrionales/Bacteriovoracaceae/Peredibacter	M00415:42:000000000-AVWLG:1:2104:13662:11569; Proteobacteria/Gammaproteobacteria/Ectothiorhodospirales/Thioalkalispiraceae/Thioalkalispira	M00415:42:000000000-AVWLG:1:1119:16670:10446; Planctomycetes/OM190/___/___/___
	6	M00415:42:000000000-AVWLG:1:2104:13662:11569; Proteobacteria/Gammaproteobacteria/Ectothiorhodospirales/Thioalkalispiraceae/Thioalkalispira	M00415:42:000000000-AVWLG:1:1117:7354:17421; Proteobacteria/Alphaproteobacteria/Rhizobiales/Rhizobiales Incertae Sedis/Anderseniella	M00415:42:000000000-AVWLG:1:1117:7354:17421; Proteobacteria/Alphaproteobacteria/Rhizobiales/Rhizobiales Incertae Sedis/Anderseniella
	7	M00415:42:000000000-AVWLG:1:1117:8201:13153; Bacteroidetes/Bacteroidia/Flavobacteriales/Flavobacteriaceae/Gramella	M00415:42:000000000-AVWLG:1:1117:6874:12972; Proteobacteria/Alphaproteobacteria/Rhodobacterales/Rhodobacteraceae/Maribius	M00415:42:000000000-AVWLG:1:2108:13249:14493; Proteobacteria/Deltaproteobacteria/Bdellovibrionales/Bacteriovoracaceae/Peredibacter
	8	M00415:42:000000000-AVWLG:1:2105:21861:15481; Proteobacteria/Gammaproteobacteria/PLTA13/___/___	M00415:42:000000000-AVWLG:1:2108:13249:14493; Proteobacteria/Deltaproteobacteria/Bdellovibrionales/Bacteriovoracaceae/Peredibacter	M00415:42:000000000-AVWLG:1:1117:9850:2244; Proteobacteria/Alphaproteobacteria/Rhizobiales/Rhizobiales Incertae Sedis/Bauldia
	9	M00415:42:000000000-AVWLG:1:1117:7070:8093; FCPU426/___/___/___/___	M00415:42:000000000-AVWLG:1:1118:13615:8926; Proteobacteria/Deltaproteobacteria/Myxococcales/UASB-TL25/___	M00415:42:000000000-AVWLG:1:1117:7522:11087; Proteobacteria/Gammaproteobacteria/Ectothiorhodospirales/Thioalkalispiraceae/Thiohalophilus
	10	M00415:42:000000000-AVWLG:1:1118:13615:8926; Proteobacteria/Deltaproteobacteria/Myxococcales/UASB-TL25/___	M00415:42:000000000-AVWLG:1:1118:7356:7907; Proteobacteria/Gammaproteobacteria/Oceanospirillales/Nitrincolaceae/Amphritea	M00415:42:000000000-AVWLG:1:1117:9144:16516; Bacteroidetes/Bacteroidia/Sphingobacteriales/Lentimicrobiaceae/___
N-treatment
Day 2	1	M00415:42:000000000-AVWLG:1:1118:21303:9084; Bacteroidetes/Bacteroidia/Flavobacteriales/Flavobacteriaceae/Lutibacter	M00415:42:000000000-AVWLG:1:1118:21303:9084; Bacteroidetes/Bacteroidia/Flavobacteriales/Flavobacteriaceae/Lutibacter	M00415:42:000000000-AVWLG:1:1118:21303:9084; Bacteroidetes/Bacteroidia/Flavobacteriales/Flavobacteriaceae/Lutibacter
	2	M00415:42:000000000-AVWLG:1:1118:13623:19739; Bacteroidetes/Ignavibacteria/Ignavibacteriales/Ignavibacteriaceae/Ignavibacterium	M00415:42:000000000-AVWLG:1:1118:13623:19739; Bacteroidetes/Ignavibacteria/Ignavibacteriales/Ignavibacteriaceae/Ignavibacterium	M00415:42:000000000-AVWLG:1:1118:17517:20207; Proteobacteria/Gammaproteobacteria/Cellvibrionales/Halieaceae/Halioglobus
	3	M00415:42:000000000-AVWLG:1:1118:17517:20207; Proteobacteria/Gammaproteobacteria/Cellvibrionales/Halieaceae/Halioglobus	M00415:42:000000000-AVWLG:1:1118:17517:20207; Proteobacteria/Gammaproteobacteria/Cellvibrionales/Halieaceae/Halioglobus	M00415:42:000000000-AVWLG:1:1118:13623:19739; Bacteroidetes/Ignavibacteria/Ignavibacteriales/Ignavibacteriaceae/Ignavibacterium
	4	M00415:42:000000000-AVWLG:1:2103:8369:6385; Bacteroidetes/Bacteroidia/Cytophagales/Cyclobacteriaceae/uncultured	M00415:42:000000000-AVWLG:1:1118:7278:15984; Proteobacteria/Gammaproteobacteria/Immundisolibacterales/Immundisolibacteraceae/uncultured	M00415:42:000000000-AVWLG:1:1118:7278:15984; Proteobacteria/Gammaproteobacteria/Immundisolibacterales/Immundisolibacteraceae/uncultured
	5	M00415:42:000000000-AVWLG:1:2108:18319:6915; Bacteroidetes/Rhodothermia/Rhodothermales/Rhodothermaceae/uncultured	M00415:42:000000000-AVWLG:1:2103:8369:6385; Bacteroidetes/Bacteroidia/Cytophagales/Cyclobacteriaceae/uncultured	M00415:42:000000000-AVWLG:1:2103:8369:6385; Bacteroidetes/Bacteroidia/Cytophagales/Cyclobacteriaceae/uncultured
	6	M00415:42:000000000-AVWLG:1:2104:8823:5548; Proteobacteria/Deltaproteobacteria/Myxococcales/___/___	M00415:42:000000000-AVWLG:1:1103:22302:12895; Firmicutes/Clostridia/Clostridiales/Family XII/Fusibacter	M00415:42:000000000-AVWLG:1:1103:22302:12895; Firmicutes/Clostridia/Clostridiales/Family XII/Fusibacter
	7	M00415:42:000000000-AVWLG:1:1118:7278:15984; Proteobacteria/Gammaproteobacteria/Immundisolibacterales/Immundisolibacteraceae/uncultured	M00415:42:000000000-AVWLG:1:1114:19199:14675; Proteobacteria/Deltaproteobacteria/MBNT15/___/___	M00415:42:000000000-AVWLG:1:2105:13349:20317; Epsilonbacteraeota/Campylobacteria/Campylobacterales/Arcobacteraceae/Arcobacter
	8	M00415:42:000000000-AVWLG:1:1105:11173:4832; Bacteroidetes/Bacteroidia/Bacteroidales/SB-5/___	M00415:42:000000000-AVWLG:1:2108:18319:6915; Bacteroidetes/Rhodothermia/Rhodothermales/Rhodothermaceae/uncultured	M00415:42:000000000-AVWLG:1:1116:21138:17049; Bacteroidetes/Bacteroidia/Bacteroidales/Marinilabiliaceae/uncultured
	9	M00415:42:000000000-AVWLG:1:1104:6618:10192; Proteobacteria/Alphaproteobacteria/Rhodobacterales/Rhodobacteraceae/uncultured	M00415:42:000000000-AVWLG:1:1117:7129:2663; Proteobacteria/Deltaproteobacteria/Desulfobacterales/Desulfobulbaceae/uncultured	M00415:42:000000000-AVWLG:1:2104:8823:5548; Proteobacteria/Deltaproteobacteria/Myxococcales/___/___
	10	M00415:42:000000000-AVWLG:1:2102:6906:4880; Proteobacteria/Deltaproteobacteria/Myxococcales/UASB-TL25/___	M00415:42:000000000-AVWLG:1:2105:13349:20317; Epsilonbacteraeota/Campylobacteria/Campylobacterales/Arcobacteraceae/Arcobacter	M00415:42:000000000-AVWLG:1:2108:18319:6915; Bacteroidetes/Rhodothermia/Rhodothermales/Rhodothermaceae/uncultured
Day 9	1	M00415:42:000000000-AVWLG:1:1118:13623:19739; Bacteroidetes/Ignavibacteria/Ignavibacteriales/Ignavibacteriaceae/Ignavibacterium	M00415:42:000000000-AVWLG:1:1118:13623:19739; Bacteroidetes/Ignavibacteria/Ignavibacteriales/Ignavibacteriaceae/Ignavibacterium	M00415:42:000000000-AVWLG:1:2102:15689:15113; Proteobacteria/Deltaproteobacteria/Desulfobacterales/Desulfobulbaceae/uncultured
	2	M00415:42:000000000-AVWLG:1:1118:17517:20207; Proteobacteria/Gammaproteobacteria/Cellvibrionales/Halieaceae/Halioglobus	M00415:42:000000000-AVWLG:1:1118:17517:20207; Proteobacteria/Gammaproteobacteria/Cellvibrionales/Halieaceae/Halioglobus	M00415:42:000000000-AVWLG:1:1117:8544:3924; Proteobacteria/Gammaproteobacteria/Betaproteobacteriales/SC-I-84/___
	3	M00415:42:000000000-AVWLG:1:1118:7278:15984; Proteobacteria/Gammaproteobacteria/Immundisolibacterales/Immundisolibacteraceae/uncultured	M00415:42:000000000-AVWLG:1:1118:21303:9084; Bacteroidetes/Bacteroidia/Flavobacteriales/Flavobacteriaceae/Lutibacter	M00415:42:000000000-AVWLG:1:1118:13623:19739; Bacteroidetes/Ignavibacteria/Ignavibacteriales/Ignavibacteriaceae/Ignavibacterium
	4	M00415:42:000000000-AVWLG:1:2108:18319:6915; Bacteroidetes/Rhodothermia/Rhodothermales/Rhodothermaceae/uncultured	M00415:42:000000000-AVWLG:1:1118:7278:15984; Proteobacteria/Gammaproteobacteria/Immundisolibacterales/Immundisolibacteraceae/uncultured	M00415:42:000000000-AVWLG:1:1118:21303:9084; Bacteroidetes/Bacteroidia/Flavobacteriales/Flavobacteriaceae/Lutibacter
	5	M00415:42:000000000-AVWLG:1:1117:9577:16380; Proteobacteria/Alphaproteobacteria/Rhizobiales/Stappiaceae/Labrenzia	M00415:42:000000000-AVWLG:1:2103:8369:6385; Bacteroidetes/Bacteroidia/Cytophagales/Cyclobacteriaceae/uncultured	M00415:42:000000000-AVWLG:1:2107:22301:10047; Proteobacteria/Deltaproteobacteria/Myxococcales/Haliangiaceae/Haliangium
	6	M00415:42:000000000-AVWLG:1:2102:6906:4880; Proteobacteria/Deltaproteobacteria/Myxococcales/UASB-TL25/___	M00415:42:000000000-AVWLG:1:2108:18319:6915; Bacteroidetes/Rhodothermia/Rhodothermales/Rhodothermaceae/uncultured	M00415:42:000000000-AVWLG:1:1118:17517:20207; Proteobacteria/Gammaproteobacteria/Cellvibrionales/Halieaceae/Halioglobus
	7	M00415:42:000000000-AVWLG:1:1118:11101:19383; Epsilonbacteraeota/Campylobacteria/Campylobacterales/Sulfurovaceae/Sulfurovum	M00415:42:000000000-AVWLG:1:2107:22301:10047; Proteobacteria/Deltaproteobacteria/Myxococcales/Haliangiaceae/Haliangium	M00415:42:000000000-AVWLG:1:1118:7278:15984; Proteobacteria/Gammaproteobacteria/Immundisolibacterales/Immundisolibacteraceae/uncultured
	8	M00415:42:000000000-AVWLG:1:2101:10244:16869; Chloroflexi/Anaerolineae/Anaerolineales/Anaerolineaceae/GWD2-49-16	M00415:42:000000000-AVWLG:1:2104:8823:5548; Proteobacteria/Deltaproteobacteria/Myxococcales/___/___	M00415:42:000000000-AVWLG:1:1119:4666:18580; Firmicutes/Clostridia/Clostridiales/Family XII/Fusibacter
	9	M00415:42:000000000-AVWLG:1:1118:4424:7011; Epsilonbacteraeota/Campylobacteria/Campylobacterales/Sulfurovaceae/Sulfurovum	M00415:42:000000000-AVWLG:1:1118:4424:7011; Epsilonbacteraeota/Campylobacteria/Campylobacterales/Sulfurovaceae/Sulfurovum	M00415:42:000000000-AVWLG:1:1117:6926:23047; Proteobacteria/Deltaproteobacteria/Myxococcales/UASB-TL25/___
	10	M00415:42:000000000-AVWLG:1:1104:6618:10192; Proteobacteria/Alphaproteobacteria/Rhodobacterales/Rhodobacteraceae/uncultured	M00415:42:000000000-AVWLG:1:2101:10244:16869; Chloroflexi/Anaerolineae/Anaerolineales/Anaerolineaceae/GWD2-49-16	M00415:42:000000000-AVWLG:1:1117:7270:14473; Proteobacteria/Gammaproteobacteria/Alteromonadales/Colwelliaceae/Thalassotalea
Day 42	1	M00415:42:000000000-AVWLG:1:1118:21303:9084; Bacteroidetes/Bacteroidia/Flavobacteriales/Flavobacteriaceae/Lutibacter	M00415:42:000000000-AVWLG:1:1118:17517:20207; Proteobacteria/Gammaproteobacteria/Cellvibrionales/Halieaceae/Halioglobus	M00415:42:000000000-AVWLG:1:2115:5179:12610; Proteobacteria/Gammaproteobacteria/Vibrionales/Vibrionaceae/Vibrio
	2	M00415:42:000000000-AVWLG:1:1118:13623:19739; Bacteroidetes/Ignavibacteria/Ignavibacteriales/Ignavibacteriaceae/Ignavibacterium	M00415:42:000000000-AVWLG:1:1118:21303:9084; Bacteroidetes/Bacteroidia/Flavobacteriales/Flavobacteriaceae/Lutibacter	M00415:42:000000000-AVWLG:1:1117:7198:21033; Verrucomicrobia/Verrucomicrobiae/Opitutales/uncultured/___
	3	M00415:42:000000000-AVWLG:1:1118:17517:20207; Proteobacteria/Gammaproteobacteria/Cellvibrionales/Halieaceae/Halioglobus	M00415:42:000000000-AVWLG:1:2107:22301:10047; Proteobacteria/Deltaproteobacteria/Myxococcales/Haliangiaceae/Haliangium	M00415:42:000000000-AVWLG:1:1118:17517:20207; Proteobacteria/Gammaproteobacteria/Cellvibrionales/Halieaceae/Halioglobus
	4	M00415:42:000000000-AVWLG:1:2103:8369:6385; Bacteroidetes/Bacteroidia/Cytophagales/Cyclobacteriaceae/uncultured	M00415:42:000000000-AVWLG:1:2103:8369:6385; Bacteroidetes/Bacteroidia/Cytophagales/Cyclobacteriaceae/uncultured	M00415:42:000000000-AVWLG:1:1118:13623:19739; Bacteroidetes/Ignavibacteria/Ignavibacteriales/Ignavibacteriaceae/Ignavibacterium
	5	M00415:42:000000000-AVWLG:1:1117:6963:4724; Actinobacteria/Acidimicrobiia/Actinomarinales/uncultured/___	M00415:42:000000000-AVWLG:1:1118:13623:19739; Bacteroidetes/Ignavibacteria/Ignavibacteriales/Ignavibacteriaceae/Ignavibacterium	M00415:42:000000000-AVWLG:1:1117:9566:6264; Proteobacteria/Deltaproteobacteria/MBNT15/___/___
	6	M00415:42:000000000-AVWLG:1:1105:11173:4832; Bacteroidetes/Bacteroidia/Bacteroidales/SB-5/___	M00415:42:000000000-AVWLG:1:2111:13469:10394; Bacteroidetes/Bacteroidia/Cytophagales/Cyclobacteriaceae/uncultured	M00415:42:000000000-AVWLG:1:2102:15689:15113; Proteobacteria/Deltaproteobacteria/Desulfobacterales/Desulfobulbaceae/uncultured
	7	M00415:42:000000000-AVWLG:1:2104:8823:5548; Proteobacteria/Deltaproteobacteria/Myxococcales/___/___	M00415:42:000000000-AVWLG:1:1117:9571:11477; Epsilonbacteraeota/Campylobacteria/Campylobacterales/Thiovulaceae/Sulfurimonas	M00415:42:000000000-AVWLG:1:1118:21303:9084; Bacteroidetes/Bacteroidia/Flavobacteriales/Flavobacteriaceae/Lutibacter
	8	M00415:42:000000000-AVWLG:1:2108:18319:6915; Bacteroidetes/Rhodothermia/Rhodothermales/Rhodothermaceae/uncultured	M00415:42:000000000-AVWLG:1:1118:4424:7011; Epsilonbacteraeota/Campylobacteria/Campylobacterales/Sulfurovaceae/Sulfurovum	M00415:42:000000000-AVWLG:1:2107:22301:10047; Proteobacteria/Deltaproteobacteria/Myxococcales/Haliangiaceae/Haliangium
	9	M00415:42:000000000-AVWLG:1:1119:10303:7165; Cyanobacteria/Oxyphotobacteria/Chloroplast/___/___	M00415:42:000000000-AVWLG:1:2104:8823:5548; Proteobacteria/Deltaproteobacteria/Myxococcales/___/___	M00415:42:000000000-AVWLG:1:1117:7043:4770; Proteobacteria/Deltaproteobacteria/Desulfuromonadales/Sva1033/___
	10	M00415:42:000000000-AVWLG:1:1117:7043:4770; Proteobacteria/Deltaproteobacteria/Desulfuromonadales/Sva1033/___	M00415:42:000000000-AVWLG:1:1117:7176:5369; Bacteroidetes/Bacteroidia/Cytophagales/Cyclobacteriaceae/uncultured	M00415:42:000000000-AVWLG:1:1105:11173:4832; Bacteroidetes/Bacteroidia/Bacteroidales/SB-5/___
C-treatment
Day 2	1	M00415:42:000000000-AVWLG:1:1118:21303:9084; Bacteroidetes/Bacteroidia/Flavobacteriales/Flavobacteriaceae/Lutibacter	M00415:42:000000000-AVWLG:1:1118:21303:9084; Bacteroidetes/Bacteroidia/Flavobacteriales/Flavobacteriaceae/Lutibacter
	2	M00415:42:000000000-AVWLG:1:1118:13623:19739; Bacteroidetes/Ignavibacteria/Ignavibacteriales/Ignavibacteriaceae/Ignavibacterium	M00415:42:000000000-AVWLG:1:1118:13623:19739; Bacteroidetes/Ignavibacteria/Ignavibacteriales/Ignavibacteriaceae/Ignavibacterium
	3	M00415:42:000000000-AVWLG:1:1118:7278:15984; Proteobacteria/Gammaproteobacteria/Immundisolibacterales/Immundisolibacteraceae/uncultured	M00415:42:000000000-AVWLG:1:1118:7278:15984; Proteobacteria/Gammaproteobacteria/Immundisolibacterales/Immundisolibacteraceae/uncultured
	4	M00415:42:000000000-AVWLG:1:1118:17517:20207; Proteobacteria/Gammaproteobacteria/Cellvibrionales/Halieaceae/Halioglobus	M00415:42:000000000-AVWLG:1:1118:17517:20207; Proteobacteria/Gammaproteobacteria/Cellvibrionales/Halieaceae/Halioglobus
	5	M00415:42:000000000-AVWLG:1:2107:22301:10047; Proteobacteria/Deltaproteobacteria/Myxococcales/Haliangiaceae/Haliangium	M00415:42:000000000-AVWLG:1:2107:22301:10047; Proteobacteria/Deltaproteobacteria/Myxococcales/Haliangiaceae/Haliangium
	6	M00415:42:000000000-AVWLG:1:2108:18319:6915; Bacteroidetes/Rhodothermia/Rhodothermales/Rhodothermaceae/uncultured	M00415:42:000000000-AVWLG:1:2108:18319:6915; Bacteroidetes/Rhodothermia/Rhodothermales/Rhodothermaceae/uncultured
	7	M00415:42:000000000-AVWLG:1:1119:4666:18580; Firmicutes/Clostridia/Clostridiales/Family XII/Fusibacter	M00415:42:000000000-AVWLG:1:1105:11173:4832; Bacteroidetes/Bacteroidia/Bacteroidales/SB-5/___
	8	M00415:42:000000000-AVWLG:1:2103:8369:6385; Bacteroidetes/Bacteroidia/Cytophagales/Cyclobacteriaceae/uncultured	M00415:42:000000000-AVWLG:1:2103:8369:6385; Bacteroidetes/Bacteroidia/Cytophagales/Cyclobacteriaceae/uncultured
	9	M00415:42:000000000-AVWLG:1:1105:11173:4832; Bacteroidetes/Bacteroidia/Bacteroidales/SB-5/___	M00415:42:000000000-AVWLG:1:2105:13349:20317; Epsilonbacteraeota/Campylobacteria/Campylobacterales/Arcobacteraceae/Arcobacter
	10	M00415:42:000000000-AVWLG:1:2104:8823:5548; Proteobacteria/Deltaproteobacteria/Myxococcales/___/___	M00415:42:000000000-AVWLG:1:1116:21138:17049; Bacteroidetes/Bacteroidia/Bacteroidales/Marinilabiliaceae/uncultured
Day 9	1	M00415:42:000000000-AVWLG:1:1118:13623:19739; Bacteroidetes/Ignavibacteria/Ignavibacteriales/Ignavibacteriaceae/Ignavibacterium	M00415:42:000000000-AVWLG:1:1118:7278:15984; Proteobacteria/Gammaproteobacteria/Immundisolibacterales/Immundisolibacteraceae/uncultured
	2	M00415:42:000000000-AVWLG:1:1118:21303:9084; Bacteroidetes/Bacteroidia/Flavobacteriales/Flavobacteriaceae/Lutibacter	M00415:42:000000000-AVWLG:1:1118:21303:9084; Bacteroidetes/Bacteroidia/Flavobacteriales/Flavobacteriaceae/Lutibacter
	3	M00415:42:000000000-AVWLG:1:1118:17517:20207; Proteobacteria/Gammaproteobacteria/Cellvibrionales/Halieaceae/Halioglobus	M00415:42:000000000-AVWLG:1:1118:13623:19739; Bacteroidetes/Ignavibacteria/Ignavibacteriales/Ignavibacteriaceae/Ignavibacterium
	4	M00415:42:000000000-AVWLG:1:1118:7278:15984; Proteobacteria/Gammaproteobacteria/Immundisolibacterales/Immundisolibacteraceae/uncultured	M00415:42:000000000-AVWLG:1:1118:17517:20207; Proteobacteria/Gammaproteobacteria/Cellvibrionales/Halieaceae/Halioglobus
	5	M00415:42:000000000-AVWLG:1:2107:22301:10047; Proteobacteria/Deltaproteobacteria/Myxococcales/Haliangiaceae/Haliangium	M00415:42:000000000-AVWLG:1:2105:13349:20317; Epsilonbacteraeota/Campylobacteria/Campylobacterales/Arcobacteraceae/Arcobacter
	6	M00415:42:000000000-AVWLG:1:2105:13349:20317; Epsilonbacteraeota/Campylobacteria/Campylobacterales/Arcobacteraceae/Arcobacter	M00415:42:000000000-AVWLG:1:2103:8369:6385; Bacteroidetes/Bacteroidia/Cytophagales/Cyclobacteriaceae/uncultured
	7	M00415:42:000000000-AVWLG:1:2103:8369:6385; Bacteroidetes/Bacteroidia/Cytophagales/Cyclobacteriaceae/uncultured	M00415:42:000000000-AVWLG:1:2108:18319:6915; Bacteroidetes/Rhodothermia/Rhodothermales/Rhodothermaceae/uncultured
	8	M00415:42:000000000-AVWLG:1:2108:18319:6915; Bacteroidetes/Rhodothermia/Rhodothermales/Rhodothermaceae/uncultured	M00415:42:000000000-AVWLG:1:1116:21138:17049; Bacteroidetes/Bacteroidia/Bacteroidales/Marinilabiliaceae/uncultured
	9	M00415:42:000000000-AVWLG:1:1119:4666:18580; Firmicutes/Clostridia/Clostridiales/Family XII/Fusibacter	M00415:42:000000000-AVWLG:1:1112:7989:5912; Proteobacteria/Gammaproteobacteria/Aeromonadales/Aeromonadaceae/Oceanisphaera
	10	M00415:42:000000000-AVWLG:1:2111:13469:10394; Bacteroidetes/Bacteroidia/Cytophagales/Cyclobacteriaceae/uncultured	M00415:42:000000000-AVWLG:1:2102:6906:4880; Proteobacteria/Deltaproteobacteria/Myxococcales/UASB-TL25/___
Day 42	1	M00415:42:000000000-AVWLG:1:1118:21303:9084; Bacteroidetes/Bacteroidia/Flavobacteriales/Flavobacteriaceae/Lutibacter	M00415:42:000000000-AVWLG:1:1118:21303:9084; Bacteroidetes/Bacteroidia/Flavobacteriales/Flavobacteriaceae/Lutibacter
	2	M00415:42:000000000-AVWLG:1:1118:13623:19739; Bacteroidetes/Ignavibacteria/Ignavibacteriales/Ignavibacteriaceae/Ignavibacterium	M00415:42:000000000-AVWLG:1:1118:13623:19739; Bacteroidetes/Ignavibacteria/Ignavibacteriales/Ignavibacteriaceae/Ignavibacterium
	3	M00415:42:000000000-AVWLG:1:2103:8369:6385; Bacteroidetes/Bacteroidia/Cytophagales/Cyclobacteriaceae/uncultured	M00415:42:000000000-AVWLG:1:2103:8369:6385; Bacteroidetes/Bacteroidia/Cytophagales/Cyclobacteriaceae/uncultured
	4	M00415:42:000000000-AVWLG:1:1118:17517:20207; Proteobacteria/Gammaproteobacteria/Cellvibrionales/Halieaceae/Halioglobus	M00415:42:000000000-AVWLG:1:1105:11173:4832; Bacteroidetes/Bacteroidia/Bacteroidales/SB-5/___
	5	M00415:42:000000000-AVWLG:1:1105:11173:4832; Bacteroidetes/Bacteroidia/Bacteroidales/SB-5/___	M00415:42:000000000-AVWLG:1:1118:17517:20207; Proteobacteria/Gammaproteobacteria/Cellvibrionales/Halieaceae/Halioglobus
	6	M00415:42:000000000-AVWLG:1:1119:10303:7165; Cyanobacteria/Oxyphotobacteria/Chloroplast/___/___	M00415:42:000000000-AVWLG:1:1119:10303:7165; Cyanobacteria/Oxyphotobacteria/Chloroplast/___/___
	7	M00415:42:000000000-AVWLG:1:2108:18319:6915; Bacteroidetes/Rhodothermia/Rhodothermales/Rhodothermaceae/uncultured	M00415:42:000000000-AVWLG:1:2104:8823:5548; Proteobacteria/Deltaproteobacteria/Myxococcales/___/___
	8	M00415:42:000000000-AVWLG:1:2104:8823:5548; Proteobacteria/Deltaproteobacteria/Myxococcales/___/___	M00415:42:000000000-AVWLG:1:2108:18319:6915; Bacteroidetes/Rhodothermia/Rhodothermales/Rhodothermaceae/uncultured
	9	M00415:42:000000000-AVWLG:1:2105:13349:20317; Epsilonbacteraeota/Campylobacteria/Campylobacterales/Arcobacteraceae/Arcobacter	M00415:42:000000000-AVWLG:1:1118:7278:15984; Proteobacteria/Gammaproteobacteria/Immundisolibacterales/Immundisolibacteraceae/uncultured
	10	M00415:42:000000000-AVWLG:1:2102:6906:4880; Proteobacteria/Deltaproteobacteria/Myxococcales/UASB-TL25/___	M00415:42:000000000-AVWLG:1:2107:22301:10047; Proteobacteria/Deltaproteobacteria/Myxococcales/Haliangiaceae/Haliangium
