# Supplementary material for: Microbial communities developing within bulk sediments under fish carcasses on a tidal flat
Source: PLoS One. 2021 Feb 25;16(2):e0247220. doi: 10.1371/journal.pone.0247220 (PMC7906311; doi:10.1371/journal.pone.0247220)
Supplement: S3 Table — The OTU ID with the phylogenetic classification by SILVAngs is shown. (XLSX) [file pone.0247220.s003.xlsx]

## Sheet: ciliophora
S3 Table. The top 10 numerically abundant OTUs of ciliophora in each sample in terms of the DNA read numbers. The OTU ID with the phylogenetic classification by SILVAngs is shown.
Treatment / day	Order	OTU-ID; Phylogenetic classification
F-treatment / day		Sapmple #1	Sample #2	Sample #3
Day 2	1	M00415:54:000000000-AVWLJ:1:1117:21206:2132; Oligohymenophorea/Scuticociliatia/Uronema	M00415:54:000000000-AVWLJ:1:1117:21206:2132; Oligohymenophorea/Scuticociliatia/Uronema	M00415:54:000000000-AVWLJ:1:1117:21206:2132; Oligohymenophorea/Scuticociliatia/Uronema
	2	M00415:54:000000000-AVWLJ:1:1110:12501:15396; Oligohymenophorea/Scuticociliatia/Parauronema	M00415:54:000000000-AVWLJ:1:1110:11351:12330; Litostomatea/Haptoria/Epiphyllum	M00415:54:000000000-AVWLJ:1:2113:11575:3349; Spirotrichea/Oligotrichia/Spirostrombidium
	3	M00415:54:000000000-AVWLJ:1:1111:17102:20967; Spirotrichea/Oligotrichia/___	M00415:54:000000000-AVWLJ:1:2113:11575:3349; Spirotrichea/Oligotrichia/Spirostrombidium	M00415:54:000000000-AVWLJ:1:1110:12501:15396; Oligohymenophorea/Scuticociliatia/Parauronema
	4	M00415:54:000000000-AVWLJ:1:1110:13990:11772; Litostomatea/Haptoria/Litonotus	M00415:54:000000000-AVWLJ:1:1110:11196:8093; Prostomatea/Prorodon/___	M00415:54:000000000-AVWLJ:1:1110:11196:8093; Prostomatea/Prorodon/___
	5	M00415:54:000000000-AVWLJ:1:2113:11575:3349; Spirotrichea/Oligotrichia/Spirostrombidium	M00415:54:000000000-AVWLJ:1:1110:12501:15396; Oligohymenophorea/Scuticociliatia/Parauronema	M00415:54:000000000-AVWLJ:1:1107:23381:12519; Oligohymenophorea/Scuticociliatia/___
	6	M00415:54:000000000-AVWLJ:1:1110:11448:11960; Spirotrichea/Hypotrichia/___	M00415:54:000000000-AVWLJ:1:1110:22217:6844; Oligohymenophorea/Peritrichia/Cothurnia	M00415:54:000000000-AVWLJ:1:1115:13776:4319; Spirotrichea/Hypotrichia/Holosticha
	7	M00415:54:000000000-AVWLJ:1:1115:26723:20070; Oligohymenophorea/Scuticociliatia/Uronema	M00415:54:000000000-AVWLJ:1:1112:28843:13565; Karyorelictea/Trachelocerca/___	M00415:54:000000000-AVWLJ:1:1111:16199:5287; Spirotrichea/Hypotrichia/Holosticha
	8	M00415:54:000000000-AVWLJ:1:1110:12185:12910; Phyllopharyngea/Suctoria/Acineta	M00415:54:000000000-AVWLJ:1:2114:23355:13800; Plagiopylea/Odontostomatida/Epalxella	M00415:54:000000000-AVWLJ:1:1112:28843:13565; Karyorelictea/Trachelocerca/___
	9	M00415:54:000000000-AVWLJ:1:1102:12226:18476; Litostomatea/Haptoria/Acineria	M00415:54:000000000-AVWLJ:1:1110:13990:11772; Litostomatea/Haptoria/Litonotus	M00415:54:000000000-AVWLJ:1:1110:11448:11960; Spirotrichea/Hypotrichia/___
	10	M00415:54:000000000-AVWLJ:1:1110:10749:10030; Spirotrichea/Euplotia/Aspidisca	M00415:54:000000000-AVWLJ:1:1102:12323:12718; Plagiopylea/Odontostomatida/Epalxella	M00415:54:000000000-AVWLJ:1:1115:26723:20070; Oligohymenophorea/Scuticociliatia/Uronema
Day 9	1	M00415:54:000000000-AVWLJ:1:2113:11575:3349; Spirotrichea/Oligotrichia/Spirostrombidium	M00415:54:000000000-AVWLJ:1:2113:11575:3349; Spirotrichea/Oligotrichia/Spirostrombidium	M00415:54:000000000-AVWLJ:1:1102:10704:2946; Oligohymenophorea/Scuticociliatia/uncultured
	2	M00415:54:000000000-AVWLJ:1:1117:21206:2132; Oligohymenophorea/Scuticociliatia/Uronema	M00415:54:000000000-AVWLJ:1:1110:10749:10030; Spirotrichea/Euplotia/Aspidisca	M00415:54:000000000-AVWLJ:1:1110:11778:15823; Spirotrichea/Hypotrichia/Holosticha
	3	M00415:54:000000000-AVWLJ:1:1110:10749:10030; Spirotrichea/Euplotia/Aspidisca	M00415:54:000000000-AVWLJ:1:1110:21605:1614; Plagiopylea/Plagiopylida/Trimyema	M00415:54:000000000-AVWLJ:1:2113:12641:17124; Plagiopylea/Odontostomatida/Epalxella
	4	M00415:54:000000000-AVWLJ:1:1110:26554:11061; Oligohymenophorea/Scuticociliatia/Pseudocohnilembus	M00415:54:000000000-AVWLJ:1:1117:21206:2132; Oligohymenophorea/Scuticociliatia/Uronema	M00415:54:000000000-AVWLJ:1:1117:21206:2132; Oligohymenophorea/Scuticociliatia/Uronema
	5	M00415:54:000000000-AVWLJ:1:1115:13776:4319; Spirotrichea/Hypotrichia/Holosticha	M00415:54:000000000-AVWLJ:1:1107:23381:12519; Oligohymenophorea/Scuticociliatia/___	M00415:54:000000000-AVWLJ:1:1110:21605:1614; Plagiopylea/Plagiopylida/Trimyema
	6	M00415:54:000000000-AVWLJ:1:1102:10910:24176; Oligohymenophorea/Scuticociliatia/Pseudocohnilembus	M00415:54:000000000-AVWLJ:1:1110:19031:15601; Oligohymenophorea/Scuticociliatia/Cardiostomatella	M00415:54:000000000-AVWLJ:1:1115:26723:20070; Oligohymenophorea/Scuticociliatia/Uronema
	7	M00415:54:000000000-AVWLJ:1:1115:26723:20070; Oligohymenophorea/Scuticociliatia/Uronema	M00415:54:000000000-AVWLJ:1:1107:7385:10087; Spirotrichea/Hypotrichia/Trachelostyla	M00415:54:000000000-AVWLJ:1:1110:11168:12879; Oligohymenophorea/Scuticociliatia/uncultured
	8	M00415:54:000000000-AVWLJ:1:2104:11692:17301; Litostomatea/Haptoria/Chaenea	M00415:54:000000000-AVWLJ:1:1118:3831:13925; Spirotrichea/Hypotrichia/Parabirojimia	M00415:54:000000000-AVWLJ:1:2114:23355:13800; Plagiopylea/Odontostomatida/Epalxella
	9	M00415:54:000000000-AVWLJ:1:1111:16199:5287; Spirotrichea/Hypotrichia/Holosticha	M00415:54:000000000-AVWLJ:1:1115:26723:20070; Oligohymenophorea/Scuticociliatia/Uronema	M00415:54:000000000-AVWLJ:1:2104:15014:14722; Oligohymenophorea/Scuticociliatia/Uronema
	10	M00415:54:000000000-AVWLJ:1:1104:26390:20093; ___/___/___	M00415:54:000000000-AVWLJ:1:1102:10704:2946; Oligohymenophorea/Scuticociliatia/uncultured	M00415:54:000000000-AVWLJ:1:1113:27661:9602; Plagiopylea/Odontostomatida/Epalxella
Day 42	1	M00415:54:000000000-AVWLJ:1:1107:7385:10087; Spirotrichea/Hypotrichia/Trachelostyla	M00415:54:000000000-AVWLJ:1:2113:11575:3349; Spirotrichea/Oligotrichia/Spirostrombidium	M00415:54:000000000-AVWLJ:1:1110:15298:16333; Spirotrichea/Hypotrichia/Anteholosticha
	2	M00415:54:000000000-AVWLJ:1:2112:20872:6895; Oligohymenophorea/Scuticociliatia/Cardiostomatella	M00415:54:000000000-AVWLJ:1:1107:7385:10087; Spirotrichea/Hypotrichia/Trachelostyla	M00415:54:000000000-AVWLJ:1:1107:7385:10087; Spirotrichea/Hypotrichia/Trachelostyla
	3	M00415:54:000000000-AVWLJ:1:2102:17113:19006; Spirotrichea/Hypotrichia/___	M00415:54:000000000-AVWLJ:1:1110:10704:19820; Plagiopylea/Odontostomatida/Epalxella	M00415:54:000000000-AVWLJ:1:1110:12048:3774; Armophorea/Armophorida/Brachonella
	4	M00415:54:000000000-AVWLJ:1:1110:21862:12054; Spirotrichea/Hypotrichia/Holosticha	M00415:54:000000000-AVWLJ:1:2112:20872:6895; Oligohymenophorea/Scuticociliatia/Cardiostomatella	M00415:54:000000000-AVWLJ:1:1110:26554:11061; Oligohymenophorea/Scuticociliatia/Pseudocohnilembus
	5	M00415:54:000000000-AVWLJ:1:2113:11575:3349; Spirotrichea/Oligotrichia/Spirostrombidium	M00415:54:000000000-AVWLJ:1:1110:21862:12054; Spirotrichea/Hypotrichia/Holosticha	M00415:54:000000000-AVWLJ:1:2102:17113:19006; Spirotrichea/Hypotrichia/___
	6	M00415:54:000000000-AVWLJ:1:1110:8374:16580; Prostomatea/Cryptocaryon/___	M00415:54:000000000-AVWLJ:1:2115:10156:13157; Spirotrichea/Euplotia/Aspidisca	M00415:54:000000000-AVWLJ:1:2112:20872:6895; Oligohymenophorea/Scuticociliatia/Cardiostomatella
	7	M00415:54:000000000-AVWLJ:1:1110:12048:3774; Armophorea/Armophorida/Brachonella	M00415:54:000000000-AVWLJ:1:1110:18085:9293; Armophorea/___/___	M00415:54:000000000-AVWLJ:1:2113:11575:3349; Spirotrichea/Oligotrichia/Spirostrombidium
	8	M00415:54:000000000-AVWLJ:1:1110:15298:16333; Spirotrichea/Hypotrichia/Anteholosticha	M00415:54:000000000-AVWLJ:1:1110:19625:16610; Spirotrichea/Hypotrichia/Spirotrachelostyla	M00415:54:000000000-AVWLJ:1:1110:10851:12881; Spirotrichea/Hypotrichia/Metaurostylopsis
	9	M00415:54:000000000-AVWLJ:1:1114:7954:4643; Spirotrichea/Choreotrichia/Strombidinopsis	M00415:54:000000000-AVWLJ:1:1110:23229:8128; Prostomatea/Cryptocaryon/___	M00415:54:000000000-AVWLJ:1:1114:23793:9375; Oligohymenophorea/Scuticociliatia/Pleuronema
	10	M00415:54:000000000-AVWLJ:1:1110:20280:2136; Prostomatea/Cryptocaryon/___	M00415:54:000000000-AVWLJ:1:1102:11685:16834; Litostomatea/Haptoria/Epiphyllum	M00415:54:000000000-AVWLJ:1:1110:21862:12054; Spirotrichea/Hypotrichia/Holosticha
N-treatment
Day 2	1	M00415:54:000000000-AVWLJ:1:2113:11575:3349; Spirotrichea/Oligotrichia/Spirostrombidium	M00415:54:000000000-AVWLJ:1:1115:13776:4319; Spirotrichea/Hypotrichia/Holosticha	M00415:54:000000000-AVWLJ:1:1110:11196:8093; Prostomatea/Prorodon/___
	2	M00415:54:000000000-AVWLJ:1:1111:22170:12064; Spirotrichea/Oligotrichia/Omegastrombidium	M00415:54:000000000-AVWLJ:1:2113:11575:3349; Spirotrichea/Oligotrichia/Spirostrombidium	M00415:54:000000000-AVWLJ:1:2113:11575:3349; Spirotrichea/Oligotrichia/Spirostrombidium
	3	M00415:54:000000000-AVWLJ:1:1111:14850:10565; Oligohymenophorea/Peritrichia/___	M00415:54:000000000-AVWLJ:1:1110:13729:13179; Phyllopharyngea/Cyrtophoria/Chlamydodon	M00415:54:000000000-AVWLJ:1:1115:13776:4319; Spirotrichea/Hypotrichia/Holosticha
	4	M00415:54:000000000-AVWLJ:1:1110:11196:8093; Prostomatea/Prorodon/___	M00415:54:000000000-AVWLJ:1:1117:21206:2132; Oligohymenophorea/Scuticociliatia/Uronema	M00415:54:000000000-AVWLJ:1:1112:28843:13565; Karyorelictea/Trachelocerca/___
	5	M00415:54:000000000-AVWLJ:1:1110:20008:5205; IN2411/___/___	M00415:54:000000000-AVWLJ:1:1110:10749:10030; Spirotrichea/Euplotia/Aspidisca	M00415:54:000000000-AVWLJ:1:1110:11448:11960; Spirotrichea/Hypotrichia/___
	6	M00415:54:000000000-AVWLJ:1:1112:28843:13565; Karyorelictea/Trachelocerca/___	M00415:54:000000000-AVWLJ:1:1110:12501:15396; Oligohymenophorea/Scuticociliatia/Parauronema	M00415:54:000000000-AVWLJ:1:1110:15060:9780; IN2411/___/___
	7	M00415:54:000000000-AVWLJ:1:2101:18398:22428; Spirotrichea/Euplotia/Discocephalus	M00415:54:000000000-AVWLJ:1:1112:28843:13565; Karyorelictea/Trachelocerca/___	M00415:54:000000000-AVWLJ:1:1110:10749:10030; Spirotrichea/Euplotia/Aspidisca
	8	M00415:54:000000000-AVWLJ:1:1115:13776:4319; Spirotrichea/Hypotrichia/Holosticha	M00415:54:000000000-AVWLJ:1:1110:12185:12910; Phyllopharyngea/Suctoria/Acineta	M00415:54:000000000-AVWLJ:1:1110:23143:12681; Plagiopylea/Odontostomatida/Epalxella
	9	M00415:54:000000000-AVWLJ:1:1110:10749:10030; Spirotrichea/Euplotia/Aspidisca	M00415:54:000000000-AVWLJ:1:1119:17065:12548; Spirotrichea/Hypotrichia/Holosticha	M00415:54:000000000-AVWLJ:1:1111:16199:5287; Spirotrichea/Hypotrichia/Holosticha
	10	M00415:54:000000000-AVWLJ:1:1110:11351:12330; Litostomatea/Haptoria/Epiphyllum	M00415:54:000000000-AVWLJ:1:1111:15079:11785; Litostomatea/Haptoria/Epiphyllum	M00415:54:000000000-AVWLJ:1:2113:12641:17124; Plagiopylea/Odontostomatida/Epalxella
Day 9	1	M00415:54:000000000-AVWLJ:1:1110:12185:12910; Phyllopharyngea/Suctoria/Acineta	M00415:54:000000000-AVWLJ:1:2101:18398:22428; Spirotrichea/Euplotia/Discocephalus	M00415:54:000000000-AVWLJ:1:2106:11101:20575; Phyllopharyngea/Suctoria/Acineta
	2	M00415:54:000000000-AVWLJ:1:1110:18694:9239; Phyllopharyngea/Suctoria/Acineta	M00415:54:000000000-AVWLJ:1:1118:4173:15053; Spirotrichea/Choreotrichia/Strombidinopsis	M00415:54:000000000-AVWLJ:1:1107:7385:10087; Spirotrichea/Hypotrichia/Trachelostyla
	3	M00415:54:000000000-AVWLJ:1:1110:11351:12330; Litostomatea/Haptoria/Epiphyllum	M00415:54:000000000-AVWLJ:1:1113:17608:19596; Litostomatea/Haptoria/Spathidium	M00415:54:000000000-AVWLJ:1:1117:21206:2132; Oligohymenophorea/Scuticociliatia/Uronema
	4	M00415:54:000000000-AVWLJ:1:1107:7385:10087; Spirotrichea/Hypotrichia/Trachelostyla	M00415:54:000000000-AVWLJ:1:1110:11641:12470; Spirotrichea/Hypotrichia/___	M00415:54:000000000-AVWLJ:1:2112:20872:6895; Oligohymenophorea/Scuticociliatia/Cardiostomatella
	5	M00415:54:000000000-AVWLJ:1:1112:28843:13565; Karyorelictea/Trachelocerca/___	M00415:54:000000000-AVWLJ:1:1107:7385:10087; Spirotrichea/Hypotrichia/Trachelostyla	M00415:54:000000000-AVWLJ:1:1110:17740:21639; Litostomatea/Haptoria/Litonotus
	6	M00415:54:000000000-AVWLJ:1:1102:12529:4295; Oligohymenophorea/Scuticociliatia/uncultured	M00415:54:000000000-AVWLJ:1:2113:11575:3349; Spirotrichea/Oligotrichia/Spirostrombidium	M00415:54:000000000-AVWLJ:1:1119:23475:20521; Litostomatea/Haptoria/Epiphyllum
	7	M00415:54:000000000-AVWLJ:1:1111:17852:13513; Oligohymenophorea/Scuticociliatia/Falcicyclidium	M00415:54:000000000-AVWLJ:1:2112:20872:6895; Oligohymenophorea/Scuticociliatia/Cardiostomatella	M00415:54:000000000-AVWLJ:1:1110:10749:10030; Spirotrichea/Euplotia/Aspidisca
	8	M00415:54:000000000-AVWLJ:1:1110:25402:6140; Litostomatea/Haptoria/Loxophyllum	M00415:54:000000000-AVWLJ:1:1110:23822:18107; Heterotrichea/Anigsteinia/___	M00415:54:000000000-AVWLJ:1:1110:12501:15396; Oligohymenophorea/Scuticociliatia/Parauronema
	9	M00415:54:000000000-AVWLJ:1:2113:11575:3349; Spirotrichea/Oligotrichia/Spirostrombidium	M00415:54:000000000-AVWLJ:1:1110:14326:15201; Spirotrichea/Choreotrichia/Strombidinopsis	M00415:54:000000000-AVWLJ:1:1110:11196:8093; Prostomatea/Prorodon/___
	10	M00415:54:000000000-AVWLJ:1:1110:13990:11772; Litostomatea/Haptoria/Litonotus	M00415:54:000000000-AVWLJ:1:1112:28843:13565; Karyorelictea/Trachelocerca/___	M00415:54:000000000-AVWLJ:1:1110:10187:4461; Prostomatea/Cryptocaryon/___
Day 42	1	M00415:54:000000000-AVWLJ:1:1110:11196:8093; Prostomatea/Prorodon/___	M00415:54:000000000-AVWLJ:1:1112:2639:15420; Plagiopylea/Odontostomatida/Epalxella	M00415:54:000000000-AVWLJ:1:1107:7385:10087; Spirotrichea/Hypotrichia/Trachelostyla
	2	M00415:54:000000000-AVWLJ:1:1110:11448:11960; Spirotrichea/Hypotrichia/___	M00415:54:000000000-AVWLJ:1:2113:11575:3349; Spirotrichea/Oligotrichia/Spirostrombidium	M00415:54:000000000-AVWLJ:1:1112:2639:15420; Plagiopylea/Odontostomatida/Epalxella
	3	M00415:54:000000000-AVWLJ:1:2113:12641:17124; Plagiopylea/Odontostomatida/Epalxella	M00415:54:000000000-AVWLJ:1:1107:7385:10087; Spirotrichea/Hypotrichia/Trachelostyla	M00415:54:000000000-AVWLJ:1:2102:17113:19006; Spirotrichea/Hypotrichia/___
	4	M00415:54:000000000-AVWLJ:1:1110:12617:8905; Spirotrichea/Hypotrichia/Neobakuella	M00415:54:000000000-AVWLJ:1:1102:11039:18193; Colpodea/Platyophryida/Etoschophrya	M00415:54:000000000-AVWLJ:1:1111:23930:13226; Plagiopylea/Odontostomatida/Epalxella
	5	M00415:54:000000000-AVWLJ:1:1110:17740:21639; Litostomatea/Haptoria/Litonotus	M00415:54:000000000-AVWLJ:1:1110:16109:18108; Spirotrichea/Hypotrichia/uncultured	M00415:54:000000000-AVWLJ:1:1110:10851:12881; Spirotrichea/Hypotrichia/Metaurostylopsis
	6	M00415:54:000000000-AVWLJ:1:1112:2639:15420; Plagiopylea/Odontostomatida/Epalxella	M00415:54:000000000-AVWLJ:1:1118:17655:12993; Plagiopylea/Odontostomatida/Epalxella	M00415:54:000000000-AVWLJ:1:1110:10187:4461; Prostomatea/Cryptocaryon/___
	7	M00415:54:000000000-AVWLJ:1:1110:18341:18038; Oligohymenophorea/Scuticociliatia/Pleuronema	M00415:54:000000000-AVWLJ:1:1102:10901:4003; Plagiopylea/Odontostomatida/Epalxella	M00415:54:000000000-AVWLJ:1:1102:10901:4003; Plagiopylea/Odontostomatida/Epalxella
	8	M00415:54:000000000-AVWLJ:1:1110:23143:12681; Plagiopylea/Odontostomatida/Epalxella	M00415:54:000000000-AVWLJ:1:2113:12641:17124; Plagiopylea/Odontostomatida/Epalxella	M00415:54:000000000-AVWLJ:1:1110:23335:6003; Oligohymenophorea/Scuticociliatia/Pleuronema
	9	M00415:54:000000000-AVWLJ:1:1110:26102:11114; Oligohymenophorea/Peritrichia/___	M00415:54:000000000-AVWLJ:1:2112:20872:6895; Oligohymenophorea/Scuticociliatia/Cardiostomatella	M00415:54:000000000-AVWLJ:1:1110:15298:16333; Spirotrichea/Hypotrichia/Anteholosticha
	10	M00415:54:000000000-AVWLJ:1:1112:28843:13565; Karyorelictea/Trachelocerca/___	M00415:54:000000000-AVWLJ:1:1112:28843:13565; Karyorelictea/Trachelocerca/___	M00415:54:000000000-AVWLJ:1:1118:17655:12993; Plagiopylea/Odontostomatida/Epalxella
C-treatment
Day 2	1	M00415:54:000000000-AVWLJ:1:1110:13729:13179; Phyllopharyngea/Cyrtophoria/Chlamydodon	M00415:54:000000000-AVWLJ:1:1110:13729:13179; Phyllopharyngea/Cyrtophoria/Chlamydodon
	2	M00415:54:000000000-AVWLJ:1:2113:11575:3349; Spirotrichea/Oligotrichia/Spirostrombidium	M00415:54:000000000-AVWLJ:1:1107:7385:10087; Spirotrichea/Hypotrichia/Trachelostyla
	3	M00415:54:000000000-AVWLJ:1:1107:7385:10087; Spirotrichea/Hypotrichia/Trachelostyla	M00415:54:000000000-AVWLJ:1:2113:11575:3349; Spirotrichea/Oligotrichia/Spirostrombidium
	4	M00415:54:000000000-AVWLJ:1:1110:11448:11960; Spirotrichea/Hypotrichia/___	M00415:54:000000000-AVWLJ:1:2106:11101:20575; Phyllopharyngea/Suctoria/Acineta
	5	M00415:54:000000000-AVWLJ:1:1115:13776:4319; Spirotrichea/Hypotrichia/Holosticha	M00415:54:000000000-AVWLJ:1:1115:13776:4319; Spirotrichea/Hypotrichia/Holosticha
	6	M00415:54:000000000-AVWLJ:1:2106:11101:20575; Phyllopharyngea/Suctoria/Acineta	M00415:54:000000000-AVWLJ:1:1110:11448:11960; Spirotrichea/Hypotrichia/___
	7	M00415:54:000000000-AVWLJ:1:2112:20872:6895; Oligohymenophorea/Scuticociliatia/Cardiostomatella	M00415:54:000000000-AVWLJ:1:2112:20872:6895; Oligohymenophorea/Scuticociliatia/Cardiostomatella
	8	M00415:54:000000000-AVWLJ:1:1110:26325:11795; Spirotrichea/Euplotia/Paradiophrys	M00415:54:000000000-AVWLJ:1:1110:11641:12470; Spirotrichea/Hypotrichia/___
	9	M00415:54:000000000-AVWLJ:1:1111:14850:10565; Oligohymenophorea/Peritrichia/___	M00415:54:000000000-AVWLJ:1:1110:15060:9780; IN2411/___/___
	10	M00415:54:000000000-AVWLJ:1:1115:12482:10393; Phyllopharyngea/Cyrtophoria/Dysteria	M00415:54:000000000-AVWLJ:1:1110:26325:11795; Spirotrichea/Euplotia/Paradiophrys
Day 9	1	M00415:54:000000000-AVWLJ:1:2113:11575:3349; Spirotrichea/Oligotrichia/Spirostrombidium	M00415:54:000000000-AVWLJ:1:1111:15079:11785; Litostomatea/Haptoria/Epiphyllum
	2	M00415:54:000000000-AVWLJ:1:1107:7385:10087; Spirotrichea/Hypotrichia/Trachelostyla	M00415:54:000000000-AVWLJ:1:2113:11575:3349; Spirotrichea/Oligotrichia/Spirostrombidium
	3	M00415:54:000000000-AVWLJ:1:1110:26325:11795; Spirotrichea/Euplotia/Paradiophrys	M00415:54:000000000-AVWLJ:1:2112:20872:6895; Oligohymenophorea/Scuticociliatia/Cardiostomatella
	4	M00415:54:000000000-AVWLJ:1:1118:3031:16267; Litostomatea/Haptoria/___	M00415:54:000000000-AVWLJ:1:2113:12641:17124; Plagiopylea/Odontostomatida/Epalxella
	5	M00415:54:000000000-AVWLJ:1:1110:11351:12330; Litostomatea/Haptoria/Epiphyllum	M00415:54:000000000-AVWLJ:1:1104:26390:20093; ___/___/___
	6	M00415:54:000000000-AVWLJ:1:1110:11196:8093; Prostomatea/Prorodon/___	M00415:54:000000000-AVWLJ:1:1118:4173:15053; Spirotrichea/Choreotrichia/Strombidinopsis
	7	M00415:54:000000000-AVWLJ:1:1114:23793:9375; Oligohymenophorea/Scuticociliatia/Pleuronema	M00415:54:000000000-AVWLJ:1:2104:17095:20835; ___/___/___
	8	M00415:54:000000000-AVWLJ:1:1117:21206:2132; Oligohymenophorea/Scuticociliatia/Uronema	M00415:54:000000000-AVWLJ:1:2107:5233:19897; Litostomatea/Haptoria/Litonotus
	9	M00415:54:000000000-AVWLJ:1:2112:20872:6895; Oligohymenophorea/Scuticociliatia/Cardiostomatella	M00415:54:000000000-AVWLJ:1:1114:11431:1970; Oligohymenophorea/Peritrichia/Cothurnia
	10	M00415:54:000000000-AVWLJ:1:1112:28843:13565; Karyorelictea/Trachelocerca/___	M00415:54:000000000-AVWLJ:1:1110:14202:2857; Spirotrichea/Euplotia/Aspidisca
Day 42	1	M00415:54:000000000-AVWLJ:1:2106:11101:20575; Phyllopharyngea/Suctoria/Acineta	M00415:54:000000000-AVWLJ:1:2106:11101:20575; Phyllopharyngea/Suctoria/Acineta
	2	M00415:54:000000000-AVWLJ:1:1119:23475:20521; Litostomatea/Haptoria/Epiphyllum	M00415:54:000000000-AVWLJ:1:1112:2639:15420; Plagiopylea/Odontostomatida/Epalxella
	3	M00415:54:000000000-AVWLJ:1:1110:18341:18038; Oligohymenophorea/Scuticociliatia/Pleuronema	M00415:54:000000000-AVWLJ:1:1107:7385:10087; Spirotrichea/Hypotrichia/Trachelostyla
	4	M00415:54:000000000-AVWLJ:1:1114:23793:9375; Oligohymenophorea/Scuticociliatia/Pleuronema	M00415:54:000000000-AVWLJ:1:1114:23793:9375; Oligohymenophorea/Scuticociliatia/Pleuronema
	5	M00415:54:000000000-AVWLJ:1:1115:22752:10750; Prostomatea/Cryptocaryon/___	M00415:54:000000000-AVWLJ:1:1110:10283:8032; Plagiopylea/Odontostomatida/Epalxella
	6	M00415:54:000000000-AVWLJ:1:1110:26325:11795; Spirotrichea/Euplotia/Paradiophrys	M00415:54:000000000-AVWLJ:1:1102:11835:6840; Nassophorea/___/___
	7	M00415:54:000000000-AVWLJ:1:1110:10840:12181; Prostomatea/Prorodon/___	M00415:54:000000000-AVWLJ:1:1110:18341:18038; Oligohymenophorea/Scuticociliatia/Pleuronema
	8	M00415:54:000000000-AVWLJ:1:1112:2639:15420; Plagiopylea/Odontostomatida/Epalxella	M00415:54:000000000-AVWLJ:1:1111:12519:16850; Litostomatea/Haptoria/Arcuospathidium
	9	M00415:54:000000000-AVWLJ:1:1110:19998:18569; Prostomatea/Cryptocaryon/___	M00415:54:000000000-AVWLJ:1:1110:11196:8093; Prostomatea/Prorodon/___
	10	M00415:54:000000000-AVWLJ:1:1110:10452:5752; Prostomatea/Cryptocaryon/___	M00415:54:000000000-AVWLJ:1:1112:28843:13565; Karyorelictea/Trachelocerca/___
